# Supplementary material for: A Novel Record of Brown Hyaena ( Parahyaena brunnea ) in Zinave National Park, Mozambique
Source: Ecol Evol. 2025 Nov 11;15(11):e72473. doi: 10.1002/ece3.72473 (PMC12604567; doi:10.1002/ece3.72473)
Supplement: Supplementary file 1 — Data S1: Location of Camera traps that detected the presence of Brown Hyaena in Zinave. [file ECE3-15-e72473-s001.xlsx]

## Sheet: Sheet1
Index	Date	Latitude	Longitude	Species
1	2023-07-01	-21.4292	33.8532	Brown Hyaena
2	2023-07-01	-21.4308	33.8858	Brown Hyaena
